# Supplementary material for: Effect of methylene blue on experimental postoperative adhesion: A systematic review and meta-analysis
Source: PLoS One. 2022 May 19;17(5):e0268178. doi: 10.1371/journal.pone.0268178 (PMC9119438; doi:10.1371/journal.pone.0268178)
Supplement: S2 File — (XLSX) [file pone.0268178.s003.xlsx]

## Sheet: Sheet1
Author	Score종류	None_Control			Saline_Control			MB0.13			MB0.25			MB0.5			MB0.525			MB1.0
		Mean	SD	N	Mean	SD	N	Mean	SD	N	Mean	SD	N	Mean	SD	N	Mean	SD	N	Mean	SD	N
Kluger, Y..	0-4				2.6	0.5	7	3.4	0.5	7	3.1	0.6	7	1.6	0.7	7				0.7	0.5	7
Galili, Yair	0-4				2.9	0.6	20													0.7	0.5	20
Heydrick, S. J.	0-100%				76.875	1.8	4										29.4	1	4
Boztosun, A.	0-3/0-1/0-4				2.45	0.705	10													2.45	0.705	10
El-Sayed, N.	0-4				3.37	0.4	5										2.6	0.25	5
Panahi, F.	0-4/0-3	15.63	2.04	10	3.75	2.67	10													15.63	5.15	10
Neagoe, O. C.	No outcome
Kalaycı, M. U.					5.12	1.41	15													1.71	0.35	15
Meral Cetin(2004)	0-5/0-4				2.95	0.14	12													1.91	0.21	12
Boz, Mehmet	No outcome
Dinc, S.	0-4	0.5	0.5	10	3.8	0.4	20													1.1	0.3	20
Duran, H. E.	0-3/0-1	2.3	0.94	10																1.5	0.94	10
Mahdy, T.	0-4				2.6	0.3	10							2,1	0.2	10				0.7	0.1	10
Cetin, M.(2003)	0-3/0-1	1.55	0.83	20	1.4	0.75	20													0.8	0.7	20
Yildiz, H.(2011),1	Microscopic
Yildiz, H.(2011),2	0-4	0.28	0.18	7	2	0.42	10													0.6	0.16	10
Reed, K. L.	No outcome
Duran 2002	2.3	0.94	10	1.5	0.94	10
